# Supplementary material for: A Novel Prediction-Optimization Machine Learning Framework for Nanofluid-Based Photovoltaic/Thermal Systems
Source: Nanomaterials (Basel). 2026 May 30;16(11):680. doi: 10.3390/nano16110680 (PMC13257623; doi:10.3390/nano16110680)
Supplement: Supplementary file 1 [file nanomaterials-16-00680-s001.zip]

Archive with 1 entries (1 files):
- nanomaterials-4315830-supplementary.pdf
